# Supplementary material for: The Prevalence of Trichinella spiralis in Domestic Pigs in China: A Systematic Review and Meta-Analysis
Source: Animals (Basel). 2022 Dec 15;12(24):3553. doi: 10.3390/ani12243553 (PMC9774926; doi:10.3390/ani12243553)
Supplement: Supplementary file 1 [file animals-12-03553-s001.zip]

Archive with 9 entries (9 files):
- Figure S1.tif
- Figure S2.tif
- Figure S3.tif
- Figure S4.tif
- Figure S5.tif
- Figure S6.tiff
- Figure S7.tiff
- Text S1.pdf
- Text S2.pdf
